# Supplementary material for: Optimization of Thymidine Kinase-Based Safety Switch for Neural Cell Therapy
Source: Cells. 2022 Jan 31;11(3):502. doi: 10.3390/cells11030502 (PMC8834506; doi:10.3390/cells11030502)
Supplement: Supplementary file 1 [file cells-11-00502-s001.zip]

Archive with 1 entries (1 files):
- cells-1520019-supplementary.pdf
